# Supplementary material for: Mechanisms underlying age-associated exacerbation of pulmonary veno-occlusive disease
Source: JCI Insight. 2024 Sep 5;9(19):e181877. doi: 10.1172/jci.insight.181877 (PMC11466196; doi:10.1172/jci.insight.181877)
Supplement: Supporting data values [file jciinsight-9-181877-s131.xlsx]

## Sheet: Figure 1A
Relative protein amount
p-PKR/t-PKR		p-eIF2𝛂/t-eIF2𝛂		ATF4		VE-Cad		Rad51		GCN2
Young	Aged	Young	Aged	Young	Aged	Young	Aged	Young	Aged	Young	Aged
1.07	1.13	0.684	1.95	1.12	1.69	0.935	0.787	0.847	0.547	0.958	1.41
1.03	1.19	1.31	1.81	1.1	1.51	1.02	0.572	0.943	0.548	0.948	0.59
0.933	1.29	1	2.26	0.781	1.38	1.04	0.459	1.21	0.742	1.09	0.749
0.527594	2.23392	0.980573	1.61404	1.13	2.93	0.89	0.576	1	0.625	1.05	1.57
1.18995	2.07013	1.17876	1.97649	0.883	3.91	1.2	0.611	1.02	0.651	0.726	1.85
1.28246	1.76896	0.840666	1.56909	0.99	2.7	0.909	0.536	0.979	0.57	1.23	1.87

## Sheet: Figure 1B
	Relative mRNA expression
	ATF4 mRNA		ATF3 mRNA		PKR mRNA
	Young	Aged	Young	Aged	Young	Aged
	0.470799	2.18117	0.829324	1.40263	0.698983	14.809
	0.330155	2.06198	0.852474	1.23377	0.58762	15.9344
	0.943981	1.95471	0.913754	1.13028	0.359562	12.7357
	1.88319	1.97855	1.36178	1.10713	1.54606	13.0319
	1.58522	1.8236	1.00636	1.3005	1.18472	13.2688
	0.90584	1.99046	1.03631	1.28552	1.62306	14.2758

## Sheet: Figure 2A
Hemodynamic measurement
RVSP (right ventricle systolic pressure)	Young				Aged
	Veh	MMC	MMC+ISRIB	MMC+C16	Veh	MMC	MMC+ISRIB	MMC+C16
	24.5	30.5	28.8	28.9	23.7	44.6	30.5	24.8
	26.3	32.8	29.2	29.6	23	43.8	27.4	26.1
	24.8	33.2	27.7	25.4	26.4	45.4	26.4	25.6
	27.5	32	26.7	27.4
	23.4	33.3	22.4	21.5
	23.3	29.8	26.4	24.1
		30.3	28.8	24.3
RV/LV+S	Young				Aged
	Veh	MMC	MMC+ISRIB	MMC+C16	Veh	MMC	MMC+ISRIB	MMC+C16
	0.223534	0.306551	0.206928	0.206174	0.193791	0.352454	0.238084	0.195701
	0.21233	0.301656	0.20334	0.225233	0.181729	0.330961	0.236079	0.225059
	0.192279	0.322175	0.224962	0.226965	0.242681	0.343807	0.192279	0.203433
	0.220364	0.323525	0.220144	0.230645
	0.209458	0.295366	0.201912	0.228223
	0.229966	0.30413	0.231072	0.188633
		0.259582	0.213225	0.193973

## Sheet: Figure 2B
Occluded vessels
Young		Veh			MMC			MMC+ISRIB			MMC+C16
		#1	#2	#3	#1	#2	#3	#1	#2	#3	#1	#2	#3
	Null	95.0125	94.9109	95.5729	37.7129	34.005	33.5802	92.9782	92.7681	94.6292	94.0568	93.0288	94.8655
	Moderate	3.99002	4.58015	3.64583	31.8735	32.5315	30.284	5.56901	5.98504	4.09207	4.90956	5.28846	3.91198
	Severe	0.997506	0.508906	0.78125	20.4136	20.4635	21.1358	1.45278	1.24688	1.27877	1.03359	1.68269	1.22249
Aged		Veh			MMC			MMC+ISRIB			MMC+C16
		#1	#2	#3	#1	#2	#3	#1	#2	#3	#1	#2	#3
	Null	90.7543	89.8345	91.7085	30.0236	26.6833	26.2136	86.6499	89.9225	85.5746	87.5289	91.2935	87.8553
	Moderate	7.78589	8.51064	7.03518	39.9527	42.6434	42.9612	11.335	8.26873	11.9804	10.1617	6.96517	10.0775
	Severe	1.45985	1.65485	1.25628	35.0236	35.6733	35.8252	2.01511	1.80879	2.44499	2.30947	1.74129	2.06718

## Sheet: Figure 2D
Relative protein amount
p-PKR/t-PKR				p-eIF2𝛂/t-eIF2𝛂				ATF4				GCN2
Young		Aged		Young		Aged		Young		Aged		Young		Aged
Veh	MMC	Veh	MMC	Veh	MMC	Veh	MMC	Veh	MMC	Veh	MMC	Veh	MMC	Veh	MMC
0.659	2.5	0.98	2.43	1.11	1.43	0.981	1.69	0.995	2.8	1.46	1.82	0.757	0.432	1.09	0.197
1.37	3.43	1.88	2.57	0.849	1.37	0.867	1.7	1	1.86	1.11	2.03	1.4	0.361	1.26	0.213
0.97	2.08	1.29	3.73	1.04	1.83	1.03	1.26	1	1.99	1.06	2.31	0.839	0.455	0.797	0.274
1.30988	2.20946	3.11443	3.54962	0.748746	1.34091	1.26303	1.13402	0.939	2.27	1.6	2.22	1	0.587	1.43	0.418
1.12042	3.1279	2.84513	3.29309	1.14898	1.29173	0.792213	2.23973	1.18	2.3	1.52	1.99	1.09	0.354	1.16	0.477
0.569699	2.3144	2.63917	3.50391	1.10227	1.29173	0.75221	1.29862	0.882	2.4	1.63	1.9	0.91	0.226	1.22	0.11

## Sheet: Figure 3A
Relative protein amount
		Young			Aged
ATF4	Veh	0.921	0.925	1.15	1.07	1.06	1.31
	MMC	1.67	1.94	1.63	1.84	1.75	1.86
	MMC+ISRIB	0.572	0.748	0.838	1.04	0.954	0.814
	MMC+C16	0.898	0.746	0.578	0.937	0.843	0.805
p-PKR/t-PKR	Veh	0.966	1.23	0.807	2.2	2.89	2.04
	MMC	1.95	1.23	1.89	5.23	5.18	5.02
	MMC+ISRIB	0.521	0.556	0.528	3.13	1.65	2.65
	MMC+C16	0.548	0.61	0.96	1.59	2.05	2.37
p-eIF2𝛂/t-eIF2𝛂	Veh	0.513912	0.901055	1.58503	0.330331	0.53823	1.3203
	MMC	3.67594	2.42505	3.63558	1.9251	2.12022	2.22424
	MMC+ISRIB	1.98968	1.55845	1.60052	1.01793	0.594734	0.420383
	MMC+C16	1.48404	0.932772	1.13689	0.322375	0.292971	0.271934
VE_Cad	Veh	1.23	0.818	0.965	1.01	0.984	0.944
	MMC	0.589	0.214	0.307	0.519	0.502	0.434
	MMC+ISRIB	0.758	0.827	1.15	1.02	1.02	1.09
	MMC+C16	1.13	1.02	1.06	0.975	1.06	1.13
Rad51	Veh	0.858	1.11	1.03	0.627	0.532	0.683
	MMC	0.686	0.614	0.49	0.142	0.137	0.13
	MMC+ISRIB	0.877	0.965	0.865	0.492	0.699	0.488
	MMC+C16	0.876	0.728	0.709	0.5	0.55	0.552

## Sheet: Figure 3B
Relative mRNA expression
ATF4 mRNA	Young				Aged
	Veh	MMC	MMC+ISRIB	MMC+C16	Veh	MMC	MMC+ISRIB	MMC+C16
	0.436143	5.65329	3.50018	1.33603	2.02061	4.91351	1.14833	3.01435
	0.305852	6.07287	3.96393	2.26353	1.9102	5.00184	1.05337	3.20206
	0.874494	6.13912	3.72102	1.89915	1.81082	5.2558	1.07324	2.7604
	2.07582	8.11557	1.87707	1.28082	1.8329	8.68973	2.31873	2.34082
	1.46853	7.97203	1.08539	0.779536	1.68936	10.2024	2.46227	1.94332
	0.839161	8.74494	3.0806	1.13728	1.84395	9.70556	2.81561	2.6279
ATF3 mRNA	Young				Aged
	Veh	MMC	MMC+ISRIB	MMC+C16	Veh	MMC	MMC+ISRIB	MMC+C16
	0.829324	7.58511	2.4512	0.584203	1.40263	3.75851	1.21879	2.43759
	0.852474	7.16296	2.72356	1.26237	1.23377	4.13981	0.883795	2.601
	0.913754	6.41398	2.8325	1.52519	1.13028	4.75261	1.07717	1.29233
	1.36178	10.1316	1.86564	0.930095	1.10713	8.48389	2.54653	2.79165
	1.00635	11.2619	1.42987	0.646845	1.02814	7.20381	2.72356	2.20608
	1.03631	10.1997	1.68861	0.705402	1.28552	7.08125	1.96096	1.68861
PKR mRNA	Young				Aged
	Veh	MMC	MMC+ISRIB	MMC+C16	Veh	MMC	MMC+ISRIB	MMC+C16
	0.698983	4.41307	2.01402	1.95478	1.4809	2.80778	1.2558	1.72969
	0.58762	5.11205	0.959621	1.94294	1.59344	3.34683	1.17879	1.5816
	0.359562	6.04206	0.930003	1.91924	1.27357	3.67855	1.36242	1.783
	1.54606	4.44861	1.48682	1.10179	1.30319	6.81212	1.49274	1.17879
	1.18472	4.28868	0.704907	1.70007	1.32688	5.81696	1.39797	1.24988
	1.62306	4.16428	2.61822	0.983315	1.42758	6.04206	1.42166	1.56975

## Sheet: Figure 4A
Relative protein amount
VRC (Lung)		Young			Aged
	Veh	0.969	1.01	1.03	0.56	0.687	0.618
	MMC	0.452	0.51	0.39	0.164	0.161	0.162
	MMC+ISRIB	1.2	0.942	1.04	0.483	0.359	0.409
	MMC+C16	1.1	1.22	1.12	0.354	0.44	0.379
VRC (Plasma)		Young			Aged
	Veh	1.24	0.96	0.801	0.82	0.857	0.743
	MMC	1.93	2	1.88	1.68	1.62	1.71
	MMC+ISRIB	1.07	1.17	1.23	0.813	0.703	0.682
	MMC+C16	0.918	1.03	1.25	0.614	0.615	0.612

## Sheet: Figure 4B
Relative protein amount
VRC (Lung vECs)		Young			Aged
	Veh	0.791	1.09	1.11	0.838	1.07	0.939
	MMC	0.493	0.345	0.359	0.543	0.455	0.284
	MMC+ISRIB	0.831	0.784	1.05	0.77	0.878	0.919
	MMC+C16	1.28	1.22	1.43	1.01	1.19	1.09

## Sheet: Figure 5A
Relative mRNA expression
	Young				Aged
	Veh	MMC	MMC+ISRIB	MMC+C16	Veh	MMC	MMC+ISRIB	MMC+C16
	0.718961	5.93294	2.96647	1.11167	0.57819	4.45897	1.11771	2.28376
GADD34 mRNA	0.527439	4.80314	3.5223	1.65542	0.718961	4.82751	1.04521	2.16292
	0.548585	5.34689	2.93022	1.19625	0.755211	4.78522	0.978753	2.4348
	1.43188	10.4521	0.797503	1.31709	0.876045	5.39523	2.35022	1.22042
	1.26271	15.8896	0.700836	0.888128	0.567919	8.63961	2.19313	1.59501
	1.51042	11.6	0.761253	1.13584	1.0875	4.7971	1.28084	1.62521
	Young				Aged
	Veh	MMC	MMC+ISRIB	MMC+C16	Veh	MMC	MMC+ISRIB	MMC+C16
	0.751338	0.452431	1.9772	1.491	5.04945	0.98662	2.78069	3.4555
PP1c mRNA	0.694348	0.374506	2.37264	1.8609	4.33973	1.1274	3.11809	3.36242
	0.772273	0.452431	2.70993	1.34915	6.85282	1.25654	2.60617	3.28098
	1.24448	0.621075	1.0642	1.297	4.0605	1.10064	2.07097	2.14078
	1.1398	0.547802	1.00488	1.26071	3.99069	0.831879	1.1402	2.42001
	1.39567	0.647825	0.969993	1.45383	4.29319	1.1751	1.79174	2.96684

[truncated: 4 more sheets: Figure 5B, Figure 5C, Supp Figure S1, Supple Figure S2]
